# Supplementary material for: Neoadjuvant cobimetinib and atezolizumab with or without vemurafenib for high-risk operable Stage III melanoma: the Phase II NeoACTIVATE trial
Source: Nat Commun. 2024 Feb 16;15:1430. doi: 10.1038/s41467-024-45798-8 (PMC10873383; doi:10.1038/s41467-024-45798-8)
Supplement: Supplementary file 4 — Source data file [file 41467_2024_45798_MOESM4_ESM.xlsx]

## Sheet: Figure 2A
Best response (% change from baseline)
BRAFm	BRAFwt
	50
	11.7647
	3.92157
	-6.25
-18.75
-34.6154
	-37.931
	-42.1053
-45
-45.4545
	-50
	-52.6316
	-52.9412
-55.5556
-58.0645
-59.0909
-59.0909
-60.7143
-64
-78.2609

## Sheet: Figure 3
Degree of pathologic response	Cohort A	Cohort B	Total
Pathologic complete response (pCR)	10	2	12
near-pathologic complete response (near-pCR)	0	3	3
Pathologic partial response (pPR)	3	3	6
Pathologic non-response (pNR)	2	5	7
No per protocol operation	0	2	2

## Sheet: Figure 4 and Sup. Figs. 2 and 3
ARM	sPDL1_c0	sPDL1_c3	pathrespg	pre_tumor100	pre_immune100	post_immune100	immune100_chg	spdl1_bsl3_chg
B	1.585	81.513	>10% viable tumor	10	5	2	-3	51.428
B	1.921	327.51	>10% viable tumor	0	10	10	0	170.489
A	23.411	15.092	<=10% viable tumor	20	10	5	-5	0.645
B	2.214	2.306	>10% viable tumor	0	10	10	0	1.042
A	2.453	2.859	>10% viable tumor	0	0	20	20	1.166
B	3.177	2.926	<=10% viable tumor	30	10	5	-5	0.921
A	382.714	22.223	<=10% viable tumor	2	5	5	0	0.058
A	3.193	2.853	<=10% viable tumor	0	10	10	0	0.894
A	1.272	3.17	>10% viable tumor	0	5	10	5	2.492
B	15.054	13.004	>10% viable tumor					0.864
B	12.986	13.621	<=10% viable tumor	20	10	10	0	1.049
A	3.235	3.664	>10% viable tumor	1	10	10	0	1.133
B	38.108	61.02	>10% viable tumor	10	10	10	0	1.601
B	62.451	28.806	>10% viable tumor	100	70	80	10	0.461
B	1.086	5.905	<=10% viable tumor	30	10	10	0	5.437
B	0.229	3.152	>10% viable tumor	0	10	10	0	13.764
B	4.192	3.939	<=10% viable tumor	90	10	20	10	0.94
A	2.966	2.738	<=10% viable tumor	20	20	10	-10	0.923
A	24.143	31.385	<=10% viable tumor	20	20	20	0	1.3
A	4.222	23.503	<=10% viable tumor					5.567
A	2	18.529	<=10% viable tumor	20	10	10	0	9.265
A	4.769	61.249	>10% viable tumor	30	10	20	10	12.843
B	26.171	21.266	>10% viable tumor		20	10	-10	0.813
A	1.203	32.228	<=10% viable tumor	0	5	5	0	26.79
A	0.931	22.72	<=10% viable tumor	10	10	10	0	24.404
A	20.88	58.764	<=10% viable tumor	0	0	5	5	2.814
B	2.558	50.134	<=10% viable tumor	90	10	10	0	19.599

## Sheet: Figure 5A
Response	BRAF	Timepoint	B cells	CD4+ T cells	CD8+ T cells	DN T cells	DP T cells	gd T cells	Granulocytes	Monocytes	Myeloid (HLA-DR+)	NK cells	NKT cells	pDCs
Favorable	BRAFm	Base	21.6866	43.8238	17.9295	0.894356	1.63606	0.64254	0	1.54692	1.37942	7.64882	1.46818	1.34376
Favorable	BRAFm	Base	1.08973	37.4342	25.4471	2.87764	0.521871	2.34299	0.963258	4.3896	7.20974	13.6428	3.93352	0.147555
Favorable	BRAFm	Base	13.2845	36.3383	15.2918	1.37085	3.63293	1.24342	0.245824	5.42393	9.39826	9.18103	4.39925	0.189887
Favorable	BRAFwt	Base	8.65594	42.9226	27.4956	1.45078	2.38861	4.30731	0.0717596	2.88276	4.84031	2.11617	2.74048	0.127683
Favorable	BRAFm	Base	13.5448	39.0105	6.94038	0.83605	0.899594	1.65214	0.0620829	13.1557	12.6932	9.93035	1.11092	0.164337
Favorable	BRAFwt	Base	6.28614	24.3967	14.2785	0.706142	1.14792	1.25488	0	13.9302	0.74745	32.4512	4.59732	0.203494
Favorable	BRAFm	Base	19.5854	35.8714	22.8583	0.649549	1.8754	0.876694	0.162907	1.32475	3.24058	7.54271	5.56796	0.444355
Favorable	BRAFwt	Base	10.7696	29.8668	28.9123	0.448715	0.550482	1.07906	1.01809	7.21981	0.508401	10.5506	8.93438	0.1417
Favorable	BRAFwt	Base	18.2742	34.1782	16.3568	2.50507	1.45752	0.68202	0.0612381	17.0984	2.0382	6.09916	0.869528	0.379622
Favorable	BRAFm	Base	7.26127	36.9868	41.3716	1.38424	4.18932	0.455361	0	2.65471	1.60087	1.61025	2.23747	0.248104
Favorable	BRAFwt	Base	16.208	40.0878	23.9053	0.481626	0.779734	0.62168	0	6.06006	2.06217	8.47214	1.23941	0.0821004
Favorable	BRAFm	Base	20.2426	26.4622	21.7274	0.613057	1.67072	1.18138	0.0917211	6.80336	1.36932	7.78755	11.5001	0.550577
Favorable	BRAFm	Base	5.6443	60.6763	15.6308	0.59988	0.862954	1.31449	0.146578	0.0642939	0.0940814	13.1348	1.78784	0.0436491
Favorable	BRAFm	Base	19.6382	17.2103	23.166	5.36274	0.928613	3.76765	0	4.34997	6.95783	11.8746	6.61927	0.124782
Favorable	BRAFm	Base	0.403672	55.2067	17.9152	6.1051	0.639446	2.0648	0.260779	5.5371	6.86243	4.7619	0.167899	0.0750187
Favorable	BRAFm	C1	22.3767	37.8159	17.5729	2.24614	1.23457	0.575916	0.453752	8.75961	0.991533	7.23353	0.526146	0.213302
Favorable	BRAFm	C1	30.7146	38.3339	12.8224	4.51066	0.849565	1.08783	0.47802	3.16967	2.49434	3.38635	2.13024	0.0223374
Favorable	BRAFwt	C1	9.72615	27.6157	25.1925	1.16441	2.28556	4.51311	0.627914	9.3875	8.97708	6.40595	4.01963	0.084541
Favorable	BRAFm	C1	12.7867	38.3193	6.63383	0.729999	0.741554	2.68022	1.55128	14.9674	9.67371	10.4465	1.25489	0.214638
Favorable	BRAFwt	C1	6.35664	15.2241	7.03993	0.754075	0.660172	0.699298	1.51775	44.0156	1.10372	19.2684	3.04867	0.31159
Favorable	BRAFm	C1	5.36821	38.4236	33.8024	2.24554	0.715968	1.93714	0.438569	3.06689	3.96417	5.09081	4.76847	0.178217
Favorable	BRAFwt	C1	7.23426	26.7013	21.1112	1.33833	0.36149	0.831354	3.22818	18.2222	3.38554	12.1741	5.18854	0.223426
Favorable	BRAFwt	C1	2.8941	41.6573	24.9258	5.71547	0.845771	2.46275	1.08089	3.75405	1.82694	11.4264	3.33689	0.0736448
Favorable	BRAFm	C1	7.52237	36.3933	41.7878	1.66903	3.2058	0.721724	0	3.24708	1.46527	1.47097	2.38807	0.128568
Favorable	BRAFwt	C1	7.95661	18.5642	16.4876	0.690023	0.473353	0.366945	8.40062	36.7923	0.603474	8.48983	1.08335	0.0915881
Favorable	BRAFm	C1	10.9954	23.8444	19.9363	0.433842	1.58876	1.15294	0.711888	11.4106	1.22599	11.8188	16.8639	0.0171449
Favorable	BRAFm	C1	8.34566	48.7788	18.4643	2.69943	0.640295	1.48675	0	0.341976	0.480221	17.8652	0.897383	0
Favorable	BRAFm	C1	16.5317	19.1165	17.5397	0.718173	1.24837	0.544875	0	7.474	7.95486	20.2075	8.26773	0.396557
Favorable	BRAFm	C1	0	53.5244	15.395	3.81729	0.60273	2.61062	0.117399	3.48325	8.67302	9.23339	2.45449	0.0883521
Favorable	BRAFm	C3	7.41099	48.8865	26.1376	0.972933	1.403	0.720124	0.450408	0.0884965	0.284246	11.1891	2.32442	0.132084
Favorable	BRAFm	C3	5.56496	27.0187	18.6988	0.969479	2.03264	3.07848	0.381415	18.3492	4.14518	16.9869	2.60417	0.170043
Favorable	BRAFm	C3	15.0005	15.6527	8.68668	2.15405	0.650558	0.53585	0.0712829	26.9703	19.3373	9.68627	1.11267	0.141746
Favorable	BRAFwt	C3	6.74559	38.7285	24.1837	1.46355	2.73803	3.19789	0.0921705	8.2546	5.22887	4.30642	4.88702	0.173658
Favorable	BRAFm	C3	10.1567	47.7452	6.17502	0.832153	0.418832	1.92883	0.0358212	16.9285	5.82287	7.30917	2.49866	0.148244
Favorable	BRAFwt	C3	8.79075	25.5497	12.2385	1.01455	0.828625	1.12	0.326344	28.6195	2.21947	17.2602	1.87703	0.155402
Favorable	BRAFwt	C3	5.55335	20.003	25.7554	0.831038	0.463964	1.26656	0.49602	26.605	2.30994	10.5646	5.94042	0.210652
Favorable	BRAFwt	C3	16.6464	41.6439	19.4735	1.19094	1.04108	0.379364	0	13.1619	2.25881	3.87907	0	0.325066
Favorable	BRAFm	C3	9.25588	33.7633	37.5004	1.06095	4.44141	0.73272	0.421703	4.08968	1.69173	3.37991	3.3217	0.340533
Favorable	BRAFwt	C3	18.3477	36.9832	17.3919	0.456476	1.27739	0.428529	0.61969	16.2137	3.58697	3.83254	0.800417	0.0614846
Favorable	BRAFm	C3	11.5217	26.8457	22.1382	0.550876	1.02682	1.02091	1.55674	12.3503	1.63624	9.22684	12.0207	0.105018
Favorable	BRAFm	C3	6.08371	46.4073	14.622	1.01959	1.43215	1.55469	1.56095	8.49564	1.052	14.3994	3.28253	0.0901311
Favorable	BRAFm	C3	21.7087	23.4182	23.7297	1.36436	0.929084	0.22403	0	13.1599	2.91777	5.6882	6.76933	0.0908229
Favorable	BRAFm	C3	0.0658258	62.3052	15.175	3.57158	0.529791	1.12966	0.315327	4.25532	5.27031	5.19493	2.13615	0.0509619
Favorable	BRAFm	C4	7.4028	49.3506	22.0554	1.16357	1.55374	0.473599	0	2.38409	2.9431	10.6445	1.92732	0.101256
Favorable	BRAFm	C4	1.29395	38.3408	25.9528	8.21538	0.538138	2.30795	0.405115	8.83514	3.85887	7.39608	2.72334	0.132418
Favorable	BRAFm	C4	12.1478	40.1	22.7819	1.05956	3.21888	1.42354	0.0253064	0.780241	1.94504	12.3192	4.10318	0.0953129
Favorable	BRAFwt	C4	13.2328	38.6604	25.3361	1.10267	1.87968	3.21973	0.514866	10.4758	4.57916	0.950874	0	0.047907
Favorable	BRAFm	C4	26.814	43.3383	5.13706	1.13888	0.564074	1.53024	1.12765	4.17789	6.24799	8.93083	0.909257	0.0838623
Favorable	BRAFwt	C4	2.16695	12.2491	11.7624	0.95898	0.392698	3.87007	0	39.4007	3.61823	22.9287	2.28078	0.371356
Favorable	BRAFm	C4	2.37278	33.58	43.0184	0.695608	2.57258	5.82568	0.115991	0.40295	0.788133	4.26785	6.27321	0.0868253
Favorable	BRAFwt	C4	6.53981	30.6144	22.4712	2.33893	0.448965	1.09619	1.23555	10.0367	1.88134	15.9472	7.06204	0.327565
Favorable	BRAFwt	C4	20.6301	45.1471	15.4824	2.80331	1.26995	1.09909	0.392749	7.10322	2.16747	3.32236	0.292399	0.289804
Favorable	BRAFm	C4	7.05763	40.2925	37.3346	1.28984	3.69512	0.532599	0.211854	1.32167	1.68141	3.74785	2.74037	0.0945386
Favorable	BRAFwt	C4	5.96745	22.8883	19.7006	0.556879	0.52474	0.967276	3.37929	32.5898	4.56721	7.31422	1.45493	0.0893108
Favorable	BRAFm	C4	12.9909	28.8388	28.8945	0.66405	1.5876	1.15519	0.982287	1.61986	0.667911	8.74793	13.7523	0.0987251
Favorable	BRAFm	C4	6.15654	52.8246	14.6855	0.6414	1.46067	1.32441	0.145202	0.407123	0.19323	18.9329	3.13607	0.0924264
Favorable	BRAFm	C4	9.47884	19.3635	27.0216	2.17531	1.84417	1.71262	0	11.6153	5.27542	16.3928	4.2546	0.86579
Favorable	BRAFm	C4	0.121252	46.9167	14.749	3.16348	0.47564	1.90777	0.51415	6.44196	11.6417	11.7692	2.11852	0.180577
Poor	BRAFwt	Base	20.52	26.0219	15.6195	0.732621	1.70859	1.44564	1.05178	14.8307	7.3447	7.65055	2.4867	0.58728
Poor	BRAFm	Base	15.2218	38.4648	15.2216	0.626609	2.43809	0.149606	0.539475	5.7555	9.91089	7.55853	3.71526	0.397854
Poor	BRAFwt	Base	9.44672	40.4171	14.89	0.568899	1.89486	0.802271	2.79811	7.01495	1.11696	16.6087	4.34864	0.0927617
Poor	BRAFwt	Base	4.34828	28.7118	18.855	3.06915	0.324225	0.466017	0.921196	6.72563	0.360049	16.1558	19.8009	0.261909
Poor	BRAFwt	Base	5.25676	34.5732	12.0996	2.39813	0.803548	0.151346	1.31611	17.2725	4.02783	19.69	2.38239	0.0286549
Poor	BRAFwt	Base	1.41888	59.8869	13.6371	1.56284	0.448249	0.865465	0.569793	3.42997	1.05425	14.8957	2.03867	0.19223
Poor	BRAFwt	Base	0.0557751	30.1966	19.542	7.33204	0.353774	1.38083	2.29714	11.4474	11.6323	12.0944	3.2501	0.417517
Poor	BRAFm	Base	8.49556	41.3152	21.4839	1.12943	4.41298	9.41945	0	0.519801	0.705857	8.27114	4.22844	0.0182707
Poor	BRAFwt	Base	5.49015	8.3592	10.6221	1.25544	0.776041	0.0202046	6.66936	53.5578	4.86748	7.0358	1.28024	0.0661242
Poor	BRAFm	Base	10.8117	27.0333	7.30558	2.07541	0.412916	3.22223	0.340795	15.6577	1.73307	25.3717	5.71799	0.31758
Poor	BRAFwt	Base	6.39604	5.85033	16.6266	5.59654	0.248531	0.766631	0	50.3952	12.9933	0.620669	0	0.506266
Poor	BRAFm	Base	11.0914	41.7944	12.2532	1.05734	0.526207	3.61874	0.127446	2.85702	1.46858	11.3975	13.4876	0.320585
Poor	BRAFm	Base	4.39276	31.3084	13.9776	1.39916	0.942498	8.17079	2.17435	22.0254	4.22784	8.52564	2.64501	0.210469
Poor	BRAFwt	C1	16.4547	14.6912	16.8277	1.33956	0.500243	0.967521	1.96382	27.0597	5.01395	12.9728	1.81835	0.390357
Poor	BRAFm	C1	18.7875	21.7337	11.331	0.677142	0.613696	0.103501	0.578319	28.1309	7.02403	6.44776	4.4292	0.143264
Poor	BRAFwt	C1	8.93015	35.4465	14.2966	1.92445	1.21583	0.666603	1.43026	1.46224	1.85749	27.7214	3.38561	1.66285
Poor	BRAFwt	C1	6.25858	22.2971	20.1166	3.43898	0.886843	0.493394	0.449052	10.3254	2.27764	17.3174	16.0258	0.113319
Poor	BRAFwt	C1	6.04553	30.6043	10.7425	1.80782	0.599455	0.336731	1.3831	12.2518	4.06174	28.9473	2.67041	0.549295
Poor	BRAFwt	C1	2.45362	35.6484	11.8793	0.573853	0.775684	1.2829	1.49336	7.53536	0.508653	33.7658	4.0232	0.0599262
Poor	BRAFwt	C1	0.117218	19.3978	15.0254	0.820752	0.913811	0.914482	0	27.8219	9.96513	18.9095	5.72849	0.385434
Poor	BRAFm	C1	11.1834	42.2546	15.2574	4.08458	1.95647	2.77995	0	7.22709	8.6918	4.77403	1.08864	0.701978
Poor	BRAFwt	C1	2.14332	2.03636	12.9626	4.64813	0	0.126203	1.21497	72.9369	3.4139	0.370053	0	0.147594
Poor	BRAFm	C1	7.3842	17.6276	3.82993	1.04023	0.212774	1.78399	1.89889	44.4239	2.58497	15.8129	3.02659	0.374009
Poor	BRAFwt	C1	8.69815	5.40141	9.97657	2.68837	0	0.12332	0	59.399	12.2785	1.37707	0	0.0575492
Poor	BRAFm	C1	6.78218	37.9521	16.8379	2.86495	0.500362	3.57228	0.583377	10.9155	1.31193	10.71	7.90041	0.0689893
Poor	BRAFm	C1	4.73778	55.5243	14.3648	2.62219	1.20122	5.00227	0.0725448	4.38322	6.44017	3.52326	2.08566	0.0426201
Poor	BRAFwt	C3	12.3394	13.5521	14.5787	0.4403	0.931143	1.43338	0.618626	33.4407	6.75684	12.8602	1.71315	1.33549
Poor	BRAFm	C3	7.106	47.6554	19.7115	1.22739	1.19783	0.129808	0.0340584	1.95033	3.001	8.85197	8.98114	0.153584
Poor	BRAFwt	C3	8.60482	35.95	16.8269	2.44287	1.29071	0.73689	0.60895	1.34584	0.43966	28.3312	3.31547	0.106734
Poor	BRAFwt	C3	4.22243	29.8646	18.2742	3.47184	1.35056	0.462079	0.378992	4.73319	0.317313	17.6393	19.0548	0.230657
Poor	BRAFwt	C3	6.58753	50.7926	11.5239	2.13648	0.72489	0.132025	1.75576	3.34297	2.75259	17.732	2.06548	0.453783
Poor	BRAFwt	C3	1.02658	35.5351	9.78646	0.804414	0.765006	1.14234	1.997	25.0802	0.52511	18.435	4.59792	0.304919
Poor	BRAFwt	C3	0.137676	31.767	24.1491	1.25366	0.202997	1.04262	2.27869	5.47086	8.08369	19.5666	5.73013	0.317057
Poor	BRAFm	C3	8.50481	39.3269	21.8311	1.08631	3.60331	9.80127	0.0976573	1.01591	0.958629	10.2343	3.4922	0.0476209
Poor	BRAFwt	C3	18.3865	25.9917	10.6875	2.82096	0.180917	1.46073	1.1391	13.3275	5.78263	19.6931	0.355133	0.174216
Poor	BRAFm	C3	8.76954	43.1222	9.88717	0.956883	0.374433	2.34304	1.49521	7.22958	1.28845	20.568	3.64599	0.319592
Poor	BRAFwt	C3	2.40781	24.9671	25.1307	5.93626	0.558878	0.250481	0.472005	9.9541	29.0312	0.86293	0.170849	0.257721
Poor	BRAFm	C3	17.2367	25.8899	23.4941	3.43977	1.1592	2.99861	0.295233	10.3128	3.9258	5.84199	5.0977	0.308216
Poor	BRAFwt	C4	20.714	16.9571	15.2275	0.579491	0.778106	0.798669	0.741187	25.2321	10.1201	7.19363	1.39872	0.259369
Poor	BRAFm	C4	22.1718	32.4434	17.6243	0.82384	0.553688	0.227497	0.196551	4.7306	3.9168	12.2949	4.79584	0.220806
Poor	BRAFwt	C4	12.587	43.7294	15.442	2.21889	0.35719	0.448169	0	6.80253	2.31625	14.9584	1.07759	0.0626586
Poor	BRAFwt	C4	2.56287	38.7509	18.8874	2.81209	0.912529	0.449646	0.238248	5.82044	0.460613	14.5827	14.2896	0.232954
Poor	BRAFwt	C4	9.78297	24.6704	6.61594	1.54573	0.364093	0.159231	2.22924	33.0645	2.14938	17.1214	2.19216	0.105045
Poor	BRAFwt	C4	7.71799	34.0708	14.9726	3.64225	0.587942	1.54459	1.03139	1.92825	20.6029	12.6158	1.2855	0
Poor	BRAFwt	C4	0.207615	17.7256	19.414	0.470072	0.0940144	0.795205	0	28.8076	5.11987	19.2024	6.54575	1.61783
Poor	BRAFm	C4	7.22558	27.8393	15.0762	8.58176	2.24776	5.70348	0.0962379	19.242	10.1382	2.75218	0.976759	0.120574
Poor	BRAFwt	C4	5.7316	7.18394	6.27098	0.922173	0.275321	0.065504	1.94363	62.3751	13.9104	1.02452	0.096209	0.200606
Poor	BRAFm	C4	5.45756	29.9372	8.54993	2.99857	0.483238	3.7311	0.755706	15.7161	2.16583	24.4437	5.35521	0.405849
Poor	BRAFwt	C4	5.53788	8.36508	21.3912	0.574366	0.235531	0.627257	0.914027	49.2707	8.23451	2.19251	2.51233	0.144625
Poor	BRAFm	C4	12.8868	38.9567	21.6655	4.70649	0.75188	2.84231	0.251086	1.81348	1.38925	8.0765	6.51583	0.144168
Poor	BRAFm	C4	4.88424	32.9295	13.0479	2.93222	1.572	12.1869	0.515226	10.8913	6.32127	9.5878	4.98881	0.142866

## Sheet: Figure 5B
% of total cells	TimePoint(pvalue)	Response	cell type
0.499199	C1(p=0.27)	<=10	CD4+ T cells
0.593129	C3(p=0.83)	<=10	CD4+ T cells
0.431752	C4(p=0.1)	<=10	CD4+ T cells
0.466427	BASELINE(p=0.38)	<=10	CD4+ T cells
0.145386	C1(p=0.27)	<=10	CD4+ T cells
0.232528	C3(p=0.83)	<=10	CD4+ T cells
0.108795	C4(p=0.1)	<=10	CD4+ T cells
0.238689	BASELINE(p=0.38)	<=10	CD4+ T cells
0.248863	BASELINE(p=0.38)	>10	CD4+ T cells
0.152459	C1(p=0.27)	>10	CD4+ T cells
0.407694	C3(p=0.83)	>10	CD4+ T cells
0.282833	C4(p=0.1)	>10	CD4+ T cells
0.200212	C1(p=0.27)	>10	CD4+ T cells
0.271001	C3(p=0.83)	>10	CD4+ T cells
0.364341	C4(p=0.1)	>10	CD4+ T cells
0.27594	BASELINE(p=0.38)	>10	CD4+ T cells
0.28523	BASELINE(p=0.38)	<=10	CD4+ T cells
0.237724	C1(p=0.27)	<=10	CD4+ T cells
0.189331	C3(p=0.83)	<=10	CD4+ T cells
0.266388	C4(p=0.1)	<=10	CD4+ T cells
0.363005	BASELINE(p=0.38)	<=10	CD4+ T cells
0.158416	C1(p=0.27)	<=10	CD4+ T cells
0.339859	C3(p=0.83)	<=10	CD4+ T cells
0.195676	C4(p=0.1)	<=10	CD4+ T cells
0.23716	BASELINE(p=0.38)	<=10	CD4+ T cells
0.26745	C4(p=0.1)	<=10	CD4+ T cells
0.215611	C1(p=0.27)	<=10	CD4+ T cells
0.239819	C3(p=0.83)	<=10	CD4+ T cells
0.0769094	BASELINE(p=0.38)	>10	CD4+ T cells
0.0162732	C1(p=0.27)	>10	CD4+ T cells
0.144808	C3(p=0.83)	>10	CD4+ T cells
0.0577456	C4(p=0.1)	>10	CD4+ T cells
0.0547351	BASELINE(p=0.38)	>10	CD4+ T cells
0.0474576	C1(p=0.27)	>10	CD4+ T cells
0.0577918	C3(p=0.83)	>10	CD4+ T cells
0.0704553	C4(p=0.1)	>10	CD4+ T cells
0.402402	BASELINE(p=0.38)	<=10	CD4+ T cells
0.461993	C3(p=0.83)	<=10	CD4+ T cells
0.463908	C4(p=0.1)	<=10	CD4+ T cells
0.369958	BASELINE(p=0.38)	>10	CD4+ T cells
0.308608	C1(p=0.27)	>10	CD4+ T cells
0.32935	C3(p=0.83)	>10	CD4+ T cells
0.386869	C4(p=0.1)	>10	CD4+ T cells
0.351205	C1(p=0.27)	>10	CD4+ T cells
0.378517	C3(p=0.83)	>10	CD4+ T cells
0.241235	C4(p=0.1)	>10	CD4+ T cells
0.378679	BASELINE(p=0.38)	>10	CD4+ T cells
0.350677	BASELINE(p=0.38)	<=10	CD4+ T cells
0.334469	C1(p=0.27)	<=10	CD4+ T cells
0.300223	C3(p=0.83)	<=10	CD4+ T cells
0.36289	C4(p=0.1)	<=10	CD4+ T cells
0.282782	C1(p=0.27)	>10	CD4+ T cells
0.480085	C3(p=0.83)	>10	CD4+ T cells
0.204582	C4(p=0.1)	>10	CD4+ T cells
0.305869	BASELINE(p=0.38)	>10	CD4+ T cells
0.41069	BASELINE(p=0.38)	>10	CD4+ T cells
0.355047	C1(p=0.27)	>10	CD4+ T cells
0.239618	C3(p=0.83)	>10	CD4+ T cells
0.358601	C4(p=0.1)	>10	CD4+ T cells
0.291988	C1(p=0.27)	>10	CD4+ T cells
0.317006	C3(p=0.83)	>10	CD4+ T cells
0.0817331	C4(p=0.1)	>10	CD4+ T cells
0.487192	BASELINE(p=0.38)	>10	CD4+ T cells
0.592711	BASELINE(p=0.38)	<=10	CD4+ T cells
0.436208	C1(p=0.27)	<=10	CD4+ T cells
0.412621	C3(p=0.83)	<=10	CD4+ T cells
0.513985	C4(p=0.1)	<=10	CD4+ T cells
0.328631	BASELINE(p=0.38)	<=10	CD4+ T cells
0.345962	C1(p=0.27)	<=10	CD4+ T cells
0.232376	C3(p=0.83)	<=10	CD4+ T cells
0.295784	C4(p=0.1)	<=10	CD4+ T cells
0.270812	BASELINE(p=0.38)	<=10	CD4+ T cells
0.335852	C1(p=0.27)	<=10	CD4+ T cells
0.332672	C3(p=0.83)	<=10	CD4+ T cells
0.40186	C4(p=0.1)	<=10	CD4+ T cells
0.340651	BASELINE(p=0.38)	<=10	CD4+ T cells
0.340746	C1(p=0.27)	<=10	CD4+ T cells
0.392101	C3(p=0.83)	<=10	CD4+ T cells
0.387036	C4(p=0.1)	<=10	CD4+ T cells
0.346263	BASELINE(p=0.38)	>10	CD4+ T cells
0.166376	C1(p=0.27)	>10	CD4+ T cells
0.404886	C3(p=0.83)	>10	CD4+ T cells
0.239953	C4(p=0.1)	>10	CD4+ T cells
0.231608	BASELINE(p=0.38)	>10	CD4+ T cells
0.119377	C1(p=0.27)	>10	CD4+ T cells
0.111718	C3(p=0.83)	>10	CD4+ T cells
0.149586	C4(p=0.1)	>10	CD4+ T cells
0.117762	BASELINE(p=0.38)	<=10	CD4+ T cells
0.154332	C1(p=0.27)	<=10	CD4+ T cells
0.200066	C3(p=0.83)	<=10	CD4+ T cells
0.138247	C4(p=0.1)	<=10	CD4+ T cells
0.33321	BASELINE(p=0.38)	<=10	CD4+ T cells
0.36107	C4(p=0.1)	<=10	CD4+ T cells
0.362874	C1(p=0.27)	<=10	CD4+ T cells
0.122632	C3(p=0.83)	<=10	CD4+ T cells
0.334086	BASELINE(p=0.38)	<=10	CD4+ T cells
0.341736	C1(p=0.27)	<=10	CD4+ T cells
0.307562	C4(p=0.1)	<=10	CD4+ T cells
0.408445	BASELINE(p=0.38)	<=10	CD4+ T cells
0.238302	C1(p=0.27)	<=10	CD4+ T cells
0.336828	C3(p=0.83)	<=10	CD4+ T cells
0.338642	C4(p=0.1)	<=10	CD4+ T cells
0.256334	BASELINE(p=0.38)	>10	CD4+ T cells
0.476447	C1(p=0.27)	>10	CD4+ T cells
0.292392	C4(p=0.1)	>10	CD4+ T cells
0.180272	C1(p=0.27)	>10	CD4+ T cells
0.291396	C3(p=0.83)	>10	CD4+ T cells
0.159418	C4(p=0.1)	>10	CD4+ T cells
0.274421	BASELINE(p=0.38)	>10	CD4+ T cells
0.143599	C1(p=0.03)	<=10	CD8+ T cells
0.144477	C3(p=0.36)	<=10	CD8+ T cells
0.135735	C4(p=0.04)	<=10	CD8+ T cells
0.151402	BASELINE(p=0.02)	<=10	CD8+ T cells
0.067233	C1(p=0.03)	<=10	CD8+ T cells
0.111387	C3(p=0.36)	<=10	CD8+ T cells
0.104474	C4(p=0.04)	<=10	CD8+ T cells
0.1397	BASELINE(p=0.02)	<=10	CD8+ T cells
0.0672578	BASELINE(p=0.02)	>10	CD8+ T cells
0.0331311	C1(p=0.03)	>10	CD8+ T cells
0.0934863	C3(p=0.36)	>10	CD8+ T cells
0.0807806	C4(p=0.04)	>10	CD8+ T cells
0.180634	C1(p=0.03)	>10	CD8+ T cells
0.165828	C3(p=0.36)	>10	CD8+ T cells
0.177586	C4(p=0.04)	>10	CD8+ T cells
0.181212	BASELINE(p=0.02)	>10	CD8+ T cells
0.276115	BASELINE(p=0.02)	<=10	CD8+ T cells
0.187957	C1(p=0.03)	<=10	CD8+ T cells
0.243777	C3(p=0.36)	<=10	CD8+ T cells
0.195535	C4(p=0.04)	<=10	CD8+ T cells
0.216471	BASELINE(p=0.02)	<=10	CD8+ T cells
0.140696	C1(p=0.03)	<=10	CD8+ T cells
0.159828	C3(p=0.36)	<=10	CD8+ T cells
0.168424	C4(p=0.04)	<=10	CD8+ T cells
0.194727	BASELINE(p=0.02)	<=10	CD8+ T cells
0.267967	C4(p=0.04)	<=10	CD8+ T cells
0.180273	C1(p=0.03)	<=10	CD8+ T cells
0.197766	C3(p=0.36)	<=10	CD8+ T cells
0.097725	BASELINE(p=0.02)	>10	CD8+ T cells
0.103405	C1(p=0.03)	>10	CD8+ T cells
0.0595873	C3(p=0.36)	>10	CD8+ T cells
0.0504092	C4(p=0.04)	>10	CD8+ T cells
0.155511	BASELINE(p=0.02)	>10	CD8+ T cells
0.0875947	C1(p=0.03)	>10	CD8+ T cells
0.0581705	C3(p=0.36)	>10	CD8+ T cells
0.180147	C4(p=0.04)	>10	CD8+ T cells
0.164637	BASELINE(p=0.02)	<=10	CD8+ T cells
0.247011	C3(p=0.36)	<=10	CD8+ T cells
0.207329	C4(p=0.04)	<=10	CD8+ T cells
0.136299	BASELINE(p=0.02)	>10	CD8+ T cells
0.124473	C1(p=0.03)	>10	CD8+ T cells
0.15416	C3(p=0.36)	>10	CD8+ T cells
0.136618	C4(p=0.04)	>10	CD8+ T cells
0.126824	C1(p=0.03)	>10	CD8+ T cells
0.210125	C3(p=0.36)	>10	CD8+ T cells
0.130648	C4(p=0.04)	>10	CD8+ T cells
0.196915	BASELINE(p=0.02)	>10	CD8+ T cells
0.392249	BASELINE(p=0.02)	<=10	CD8+ T cells
0.384045	C1(p=0.03)	<=10	CD8+ T cells
0.333452	C3(p=0.36)	<=10	CD8+ T cells
0.336251	C4(p=0.04)	<=10	CD8+ T cells
0.0992649	C1(p=0.03)	>10	CD8+ T cells
0.108929	C3(p=0.36)	>10	CD8+ T cells
0.0548691	C4(p=0.04)	>10	CD8+ T cells
0.10705	BASELINE(p=0.02)	>10	CD8+ T cells
0.12041	BASELINE(p=0.02)	>10	CD8+ T cells
0.157525	C1(p=0.03)	>10	CD8+ T cells
0.217446	C3(p=0.36)	>10	CD8+ T cells
0.199437	C4(p=0.04)	>10	CD8+ T cells
0.0973059	C1(p=0.03)	>10	CD8+ T cells
0.0873106	C3(p=0.36)	>10	CD8+ T cells
0.0359315	C4(p=0.04)	>10	CD8+ T cells
0.110951	BASELINE(p=0.02)	>10	CD8+ T cells
0.152692	BASELINE(p=0.02)	<=10	CD8+ T cells
0.165145	C1(p=0.03)	<=10	CD8+ T cells
0.130012	C3(p=0.36)	<=10	CD8+ T cells
0.142894	C4(p=0.04)	<=10	CD8+ T cells
0.223401	BASELINE(p=0.02)	<=10	CD8+ T cells
0.160773	C1(p=0.03)	<=10	CD8+ T cells
0.160822	C3(p=0.36)	<=10	CD8+ T cells
0.200218	C4(p=0.04)	<=10	CD8+ T cells
0.129606	BASELINE(p=0.02)	<=10	CD8+ T cells
0.200961	C1(p=0.03)	<=10	CD8+ T cells
0.15557	C3(p=0.36)	<=10	CD8+ T cells
0.137816	C4(p=0.04)	<=10	CD8+ T cells
0.060609	BASELINE(p=0.02)	<=10	CD8+ T cells
0.0589941	C1(p=0.03)	<=10	CD8+ T cells
0.0507194	C3(p=0.36)	<=10	CD8+ T cells
0.0458809	C4(p=0.04)	<=10	CD8+ T cells
0.137028	BASELINE(p=0.02)	>10	CD8+ T cells
0.0867431	C1(p=0.03)	>10	CD8+ T cells
0.167477	C3(p=0.36)	>10	CD8+ T cells
0.130356	C4(p=0.04)	>10	CD8+ T cells
0.139024	BASELINE(p=0.02)	>10	CD8+ T cells
0.136736	C1(p=0.03)	>10	CD8+ T cells
0.12018	C3(p=0.36)	>10	CD8+ T cells
0.134329	C4(p=0.04)	>10	CD8+ T cells
0.158509	BASELINE(p=0.02)	<=10	CD8+ T cells
0.141603	C1(p=0.03)	<=10	CD8+ T cells
0.202726	C3(p=0.36)	<=10	CD8+ T cells
0.192921	C4(p=0.04)	<=10	CD8+ T cells
0.140223	BASELINE(p=0.02)	<=10	CD8+ T cells
0.205136	C4(p=0.04)	<=10	CD8+ T cells
0.121388	C1(p=0.03)	<=10	CD8+ T cells
0.0680616	C3(p=0.36)	<=10	CD8+ T cells
0.21289	BASELINE(p=0.02)	<=10	CD8+ T cells
0.300638	C1(p=0.03)	<=10	CD8+ T cells
0.394008	C4(p=0.04)	<=10	CD8+ T cells
0.261645	BASELINE(p=0.02)	<=10	CD8+ T cells
0.217393	C1(p=0.03)	<=10	CD8+ T cells
0.210331	C3(p=0.36)	<=10	CD8+ T cells
0.22193	C4(p=0.04)	<=10	CD8+ T cells
0.114443	BASELINE(p=0.02)	>10	CD8+ T cells
0.123266	C1(p=0.03)	>10	CD8+ T cells
0.115859	C4(p=0.04)	>10	CD8+ T cells
0.139638	C1(p=0.03)	>10	CD8+ T cells
0.22152	C3(p=0.36)	>10	CD8+ T cells
0.174596	C4(p=0.04)	>10	CD8+ T cells
0.177599	BASELINE(p=0.02)	>10	CD8+ T cells
5.64449e-06	C1(p=0.53)	<=10	B cells
0.000631753	C3(p=0.37)	<=10	B cells
0.00111826	C4(p=0.97)	<=10	B cells
0.00342642	BASELINE(p=0.25)	<=10	B cells
0.0607054	C1(p=0.53)	<=10	B cells
0.0800084	C3(p=0.37)	<=10	B cells
0.0192514	C4(p=0.97)	<=10	B cells
0.0615045	BASELINE(p=0.25)	<=10	B cells
0.0995324	BASELINE(p=0.25)	>10	B cells
0.0638669	C1(p=0.53)	>10	B cells
0.0829171	C3(p=0.37)	>10	B cells
0.051563	C4(p=0.97)	>10	B cells
0.0562016	C1(p=0.53)	>10	B cells
0.0383173	C3(p=0.37)	>10	B cells
0.0240988	C4(p=0.97)	>10	B cells
0.041792	BASELINE(p=0.25)	>10	B cells
0.102855	BASELINE(p=0.25)	<=10	B cells
0.064412	C1(p=0.53)	<=10	B cells
0.0525644	C3(p=0.37)	<=10	B cells
0.0569102	C4(p=0.97)	<=10	B cells
0.146774	BASELINE(p=0.25)	<=10	B cells
0.067898	C1(p=0.53)	<=10	B cells
0.168613	C3(p=0.37)	<=10	B cells
0.0510182	C4(p=0.97)	<=10	B cells
0.181421	BASELINE(p=0.25)	<=10	B cells
0.12048	C4(p=0.97)	<=10	B cells
0.0994264	C1(p=0.53)	<=10	B cells
0.102928	C3(p=0.37)	<=10	B cells
0.0505107	BASELINE(p=0.25)	>10	B cells
0.017104	C1(p=0.53)	>10	B cells
0.102449	C3(p=0.37)	>10	B cells
0.046067	C4(p=0.97)	>10	B cells
0.0598288	BASELINE(p=0.25)	>10	B cells
0.0763583	C1(p=0.53)	>10	B cells
0.00557466	C3(p=0.37)	>10	B cells
0.0466412	C4(p=0.97)	>10	B cells
0.199139	BASELINE(p=0.25)	<=10	B cells
0.0700387	C3(p=0.37)	<=10	B cells
0.0695905	C4(p=0.97)	<=10	B cells
0.0864734	BASELINE(p=0.25)	>10	B cells
0.0777507	C1(p=0.53)	>10	B cells
0.0788348	C3(p=0.37)	>10	B cells
0.111359	C4(p=0.97)	>10	B cells
0.0929613	C1(p=0.53)	>10	B cells
0.0818614	C3(p=0.37)	>10	B cells
0.0626186	C4(p=0.97)	>10	B cells
0.0778698	BASELINE(p=0.25)	>10	B cells
0.0688478	BASELINE(p=0.25)	<=10	B cells
0.0691363	C1(p=0.53)	<=10	B cells
0.0823054	C3(p=0.37)	<=10	B cells
0.0635664	C4(p=0.97)	<=10	B cells
0.0558633	C1(p=0.53)	>10	B cells
0.0622685	C3(p=0.37)	>10	B cells
0.081129	C4(p=0.97)	>10	B cells
0.0465093	BASELINE(p=0.25)	>10	B cells
0.108993	BASELINE(p=0.25)	>10	B cells
0.0634515	C1(p=0.53)	>10	B cells
0.159533	C3(p=0.37)	>10	B cells
0.118629	C4(p=0.97)	>10	B cells
0.0200994	C1(p=0.53)	>10	B cells
0.00916042	C3(p=0.37)	>10	B cells
0.0185181	C4(p=0.97)	>10	B cells
0.011547	BASELINE(p=0.25)	>10	B cells
0.0551386	BASELINE(p=0.25)	<=10	B cells
0.0746545	C1(p=0.53)	<=10	B cells
0.0540943	C3(p=0.37)	<=10	B cells
0.0599061	C4(p=0.97)	<=10	B cells
0.00956977	BASELINE(p=0.25)	<=10	B cells
0.204726	C1(p=0.53)	<=10	B cells
0.047864	C3(p=0.37)	<=10	B cells
0.00998489	C4(p=0.97)	<=10	B cells
0.144799	BASELINE(p=0.25)	<=10	B cells
0.0233354	C1(p=0.53)	<=10	B cells
0.132987	C3(p=0.37)	<=10	B cells
0.183638	C4(p=0.97)	<=10	B cells
0.11828	BASELINE(p=0.25)	<=10	B cells
0.113706	C1(p=0.53)	<=10	B cells
0.0834152	C3(p=0.37)	<=10	B cells
0.239469	C4(p=0.97)	<=10	B cells
0.137031	BASELINE(p=0.25)	>10	B cells
0.143823	C1(p=0.53)	>10	B cells
0.0603785	C3(p=0.37)	>10	B cells
0.16399	C4(p=0.97)	>10	B cells
0.182642	BASELINE(p=0.25)	>10	B cells
0.133705	C1(p=0.53)	>10	B cells
0.101721	C3(p=0.37)	>10	B cells
0.182728	C4(p=0.97)	>10	B cells
0.134374	BASELINE(p=0.25)	<=10	B cells
0.133466	C1(p=0.53)	<=10	B cells
0.185466	C3(p=0.37)	<=10	B cells
0.0676756	C4(p=0.97)	<=10	B cells
0.121817	BASELINE(p=0.25)	<=10	B cells
0.109384	C4(p=0.97)	<=10	B cells
0.290766	C1(p=0.53)	<=10	B cells
0.117522	C3(p=0.37)	<=10	B cells
0.18241	BASELINE(p=0.25)	<=10	B cells
0.0477552	C1(p=0.53)	<=10	B cells
0.0217344	C4(p=0.97)	<=10	B cells
0.082371	BASELINE(p=0.25)	<=10	B cells
0.083931	C1(p=0.53)	<=10	B cells
0.0586693	C3(p=0.37)	<=10	B cells
0.115914	C4(p=0.97)	<=10	B cells
0.0359668	BASELINE(p=0.25)	>10	B cells
0.0406564	C1(p=0.53)	>10	B cells
0.0433703	C4(p=0.97)	>10	B cells
0.0010904	C1(p=0.53)	>10	B cells
0.00126523	C3(p=0.37)	>10	B cells
0.0018848	C4(p=0.97)	>10	B cells
0.000510511	BASELINE(p=0.25)	>10	B cells
0.0861292	C1(p=0.87)	<=10	NK cells
0.0494638	C3(p=0.11)	<=10	NK cells
0.108313	C4(p=0.9)	<=10	NK cells
0.0402566	BASELINE(p=0.45)	<=10	NK cells
0.184008	C1(p=0.87)	<=10	NK cells
0.15709	C3(p=0.11)	<=10	NK cells
0.203641	C4(p=0.9)	<=10	NK cells
0.317499	BASELINE(p=0.45)	<=10	NK cells
0.233571	BASELINE(p=0.45)	>10	NK cells
0.136765	C1(p=0.87)	>10	NK cells
0.194469	C3(p=0.11)	>10	NK cells
0.230938	C4(p=0.9)	>10	NK cells
0.155503	C1(p=0.87)	>10	NK cells
0.160067	C3(p=0.11)	>10	NK cells
0.137113	C4(p=0.9)	>10	NK cells
0.155272	BASELINE(p=0.45)	>10	NK cells
0.100763	BASELINE(p=0.45)	<=10	NK cells
0.108393	C1(p=0.87)	<=10	NK cells
0.099997	C3(p=0.11)	<=10	NK cells
0.13877	C4(p=0.9)	<=10	NK cells
0.0767214	BASELINE(p=0.45)	<=10	NK cells
0.0724482	C1(p=0.87)	<=10	NK cells
0.0352218	C3(p=0.11)	<=10	NK cells
0.062532	C4(p=0.9)	<=10	NK cells
0.0697954	BASELINE(p=0.45)	<=10	NK cells
0.0811303	C4(p=0.9)	<=10	NK cells
0.106872	C1(p=0.87)	<=10	NK cells
0.0824274	C3(p=0.11)	<=10	NK cells
0.0647299	BASELINE(p=0.45)	>10	NK cells
0.00296014	C1(p=0.87)	>10	NK cells
0.109728	C3(p=0.11)	>10	NK cells
0.00823785	C4(p=0.9)	>10	NK cells
0.00581131	BASELINE(p=0.45)	>10	NK cells
0.012104	C1(p=0.87)	>10	NK cells
0.00199897	C3(p=0.11)	>10	NK cells
0.0184679	C4(p=0.9)	>10	NK cells
0.0702369	BASELINE(p=0.45)	<=10	NK cells
0.105744	C3(p=0.11)	<=10	NK cells
0.100064	C4(p=0.9)	<=10	NK cells
0.152032	BASELINE(p=0.45)	>10	NK cells
0.241355	C1(p=0.87)	>10	NK cells
0.259558	C3(p=0.11)	>10	NK cells
0.13234	C4(p=0.9)	>10	NK cells
0.039686	C1(p=0.87)	>10	NK cells
0.0985084	C3(p=0.11)	>10	NK cells
0.023854	C4(p=0.9)	>10	NK cells
0.0758128	BASELINE(p=0.45)	>10	NK cells
0.0152687	BASELINE(p=0.45)	<=10	NK cells
0.0135206	C1(p=0.87)	<=10	NK cells
0.0300557	C3(p=0.11)	<=10	NK cells
0.0337566	C4(p=0.9)	<=10	NK cells
0.267479	C1(p=0.87)	>10	NK cells
0.167608	C3(p=0.11)	>10	NK cells
0.141984	C4(p=0.9)	>10	NK cells
0.174202	BASELINE(p=0.45)	>10	NK cells
0.112001	BASELINE(p=0.45)	>10	NK cells
0.100198	C1(p=0.87)	>10	NK cells
0.0540712	C3(p=0.11)	>10	NK cells
0.0743484	C4(p=0.9)	>10	NK cells
0.276576	C1(p=0.87)	>10	NK cells
0.164464	C3(p=0.11)	>10	NK cells
0.0302659	C4(p=0.9)	>10	NK cells
0.121189	BASELINE(p=0.45)	>10	NK cells
0.128311	BASELINE(p=0.45)	<=10	NK cells
0.159797	C1(p=0.87)	<=10	NK cells
0.128033	C3(p=0.11)	<=10	NK cells
0.184223	C4(p=0.9)	<=10	NK cells
0.119775	BASELINE(p=0.45)	<=10	NK cells
0.0661819	C1(p=0.87)	<=10	NK cells
0.146101	C3(p=0.11)	<=10	NK cells
0.0570615	C4(p=0.9)	<=10	NK cells
0.0483284	BASELINE(p=0.45)	<=10	NK cells
0.0921263	C1(p=0.87)	<=10	NK cells
0.0309919	C3(p=0.11)	<=10	NK cells
0.0295755	C4(p=0.9)	<=10	NK cells
0.0867169	BASELINE(p=0.45)	<=10	NK cells
0.0928956	C1(p=0.87)	<=10	NK cells
0.0600297	C3(p=0.11)	<=10	NK cells
0.0797598	C4(p=0.9)	<=10	NK cells
0.0680444	BASELINE(p=0.45)	>10	NK cells
0.0493599	C1(p=0.87)	>10	NK cells
0.0752131	C3(p=0.11)	>10	NK cells
0.0909386	C4(p=0.9)	>10	NK cells
0.068096	BASELINE(p=0.45)	>10	NK cells
0.105413	C1(p=0.87)	>10	NK cells
0.106014	C3(p=0.11)	>10	NK cells
0.0634598	C4(p=0.9)	>10	NK cells
0.0812529	BASELINE(p=0.45)	<=10	NK cells
0.163141	C1(p=0.87)	<=10	NK cells
0.0485987	C3(p=0.11)	<=10	NK cells
0.117038	C4(p=0.9)	<=10	NK cells
0.0841892	BASELINE(p=0.45)	<=10	NK cells
0.110928	C4(p=0.9)	<=10	NK cells
0.0320606	C1(p=0.87)	<=10	NK cells
0.0758884	C3(p=0.11)	<=10	NK cells
0.0702504	BASELINE(p=0.45)	<=10	NK cells
0.0452879	C1(p=0.87)	<=10	NK cells
0.0390918	C4(p=0.9)	<=10	NK cells
0.0201386	BASELINE(p=0.45)	<=10	NK cells
0.05528	C1(p=0.87)	<=10	NK cells
0.0374552	C3(p=0.11)	<=10	NK cells
0.00833037	C4(p=0.9)	<=10	NK cells
0.0698046	BASELINE(p=0.45)	>10	NK cells
0.0302345	C1(p=0.87)	>10	NK cells
0.0851352	C4(p=0.9)	>10	NK cells
0.175735	C1(p=0.87)	>10	NK cells
0.179489	C3(p=0.11)	>10	NK cells
0.172714	C4(p=0.9)	>10	NK cells
0.109919	BASELINE(p=0.45)	>10	NK cells
0.0243527	C1(p=0.74)	<=10	gd T cells
0.0107587	C3(p=0.43)	<=10	gd T cells
0.0175583	C4(p=0.89)	<=10	gd T cells
0.0174578	BASELINE(p=0.35)	<=10	gd T cells
0.00667948	C1(p=0.74)	<=10	gd T cells
0.0101952	C3(p=0.43)	<=10	gd T cells
0.0343719	C4(p=0.89)	<=10	gd T cells
0.012279	BASELINE(p=0.35)	<=10	gd T cells
0.0296639	BASELINE(p=0.35)	>10	gd T cells
0.0154308	C1(p=0.74)	>10	gd T cells
0.0221544	C3(p=0.43)	>10	gd T cells
0.0352505	C4(p=0.89)	>10	gd T cells
0.00443322	C1(p=0.74)	>10	gd T cells
0.00419414	C3(p=0.43)	>10	gd T cells
0.00422933	C4(p=0.89)	>10	gd T cells
0.00448009	BASELINE(p=0.35)	>10	gd T cells
0.0103069	BASELINE(p=0.35)	<=10	gd T cells
0.00740449	C1(p=0.74)	<=10	gd T cells
0.011989	C3(p=0.43)	<=10	gd T cells
0.0095411	C4(p=0.89)	<=10	gd T cells
0.00563133	BASELINE(p=0.35)	<=10	gd T cells
0.00313245	C1(p=0.74)	<=10	gd T cells
0.00393962	C3(p=0.43)	<=10	gd T cells
0.0082705	C4(p=0.89)	<=10	gd T cells
0.0105887	BASELINE(p=0.35)	<=10	gd T cells
0.0107143	C4(p=0.89)	<=10	gd T cells
0.0104262	C1(p=0.74)	<=10	gd T cells
0.00912101	C3(p=0.43)	<=10	gd T cells
0.000190077	BASELINE(p=0.35)	>10	gd T cells
0.00101494	C1(p=0.74)	>10	gd T cells
0.00815268	C3(p=0.43)	>10	gd T cells
0.000530493	C4(p=0.89)	>10	gd T cells
0.00717544	BASELINE(p=0.35)	>10	gd T cells
0.00109989	C1(p=0.74)	>10	gd T cells
0.000581403	C3(p=0.43)	>10	gd T cells
0.00528554	C4(p=0.89)	>10	gd T cells
0.00590157	BASELINE(p=0.35)	<=10	gd T cells
0.00680657	C3(p=0.43)	<=10	gd T cells
0.00445307	C4(p=0.89)	<=10	gd T cells
0.00734482	BASELINE(p=0.35)	>10	gd T cells
0.00580473	C1(p=0.74)	>10	gd T cells
0.00675238	C3(p=0.43)	>10	gd T cells
0.0039664	C4(p=0.89)	>10	gd T cells
0.0231089	C1(p=0.74)	>10	gd T cells
0.0943362	C3(p=0.43)	>10	gd T cells
0.049423	C4(p=0.89)	>10	gd T cells
0.086335	BASELINE(p=0.35)	>10	gd T cells
0.0043187	BASELINE(p=0.35)	<=10	gd T cells
0.00663434	C1(p=0.74)	<=10	gd T cells
0.00651644	C3(p=0.43)	<=10	gd T cells
0.00479813	C4(p=0.89)	<=10	gd T cells
0.00311319	C1(p=0.74)	>10	gd T cells
0.00124982	C3(p=0.43)	>10	gd T cells
0.00132236	C4(p=0.89)	>10	gd T cells
0.00134072	BASELINE(p=0.35)	>10	gd T cells
0.0355604	BASELINE(p=0.35)	>10	gd T cells
0.0334203	C1(p=0.74)	>10	gd T cells
0.0277538	C3(p=0.43)	>10	gd T cells
0.026165	C4(p=0.89)	>10	gd T cells
0.0105096	C1(p=0.74)	>10	gd T cells
0.0101926	C3(p=0.43)	>10	gd T cells
0.00371025	C4(p=0.89)	>10	gd T cells
0.00704403	BASELINE(p=0.35)	>10	gd T cells
0.0128418	BASELINE(p=0.35)	<=10	gd T cells
0.0133049	C1(p=0.74)	<=10	gd T cells
0.0138243	C3(p=0.43)	<=10	gd T cells
0.0128877	C4(p=0.89)	<=10	gd T cells
0.020571	BASELINE(p=0.35)	<=10	gd T cells
0.00527159	C1(p=0.74)	<=10	gd T cells
0.0264776	C3(p=0.43)	<=10	gd T cells
0.0178067	C4(p=0.89)	<=10	gd T cells
0.00540499	BASELINE(p=0.35)	<=10	gd T cells
0.0198568	C1(p=0.74)	<=10	gd T cells
0.00303333	C3(p=0.43)	<=10	gd T cells
0.0097849	C4(p=0.89)	<=10	gd T cells
0.0144278	BASELINE(p=0.35)	<=10	gd T cells
0.0238342	C1(p=0.74)	<=10	gd T cells
0.0158422	C3(p=0.43)	<=10	gd T cells
0.0136669	C4(p=0.89)	<=10	gd T cells
0.00134781	BASELINE(p=0.35)	>10	gd T cells
0.000793416	C1(p=0.74)	>10	gd T cells
0.00110556	C3(p=0.43)	>10	gd T cells
0.00168558	C4(p=0.89)	>10	gd T cells
0.0128682	BASELINE(p=0.35)	>10	gd T cells
0.00786335	C1(p=0.74)	>10	gd T cells
0.011817	C3(p=0.43)	>10	gd T cells
0.00704707	C4(p=0.89)	>10	gd T cells
0.0257806	BASELINE(p=0.35)	<=10	gd T cells
0.00440003	C1(p=0.74)	<=10	gd T cells
0.00191669	C3(p=0.43)	<=10	gd T cells
0.012228	C4(p=0.89)	<=10	gd T cells
0.0114027	BASELINE(p=0.35)	<=10	gd T cells
0.0128188	C4(p=0.89)	<=10	gd T cells
0.0103007	C1(p=0.74)	<=10	gd T cells
0.0042009	C3(p=0.43)	<=10	gd T cells
0.00816599	BASELINE(p=0.35)	<=10	gd T cells
0.0172343	C1(p=0.74)	<=10	gd T cells
0.0533584	C4(p=0.89)	<=10	gd T cells
0.0409883	BASELINE(p=0.35)	<=10	gd T cells
0.0389451	C1(p=0.74)	<=10	gd T cells
0.0278133	C3(p=0.43)	<=10	gd T cells
0.0282036	C4(p=0.89)	<=10	gd T cells
0.0668973	BASELINE(p=0.35)	>10	gd T cells
0.0429246	C1(p=0.74)	>10	gd T cells
0.108211	C4(p=0.89)	>10	gd T cells
0.00849949	C1(p=0.74)	>10	gd T cells
0.00956588	C3(p=0.43)	>10	gd T cells
0.00716625	C4(p=0.89)	>10	gd T cells
0.0125517	BASELINE(p=0.35)	>10	gd T cells
0.0221742	C1(p=0.07)	<=10	CD8+ central memory T cells
0.0264445	C3(p=0.05)	<=10	CD8+ central memory T cells
0.0289126	C4(p=0.22)	<=10	CD8+ central memory T cells
0.0240969	BASELINE(p=0.02)	<=10	CD8+ central memory T cells
0.0156466	C1(p=0.07)	<=10	CD8+ central memory T cells
0.016721	C3(p=0.05)	<=10	CD8+ central memory T cells
0.0167595	C4(p=0.22)	<=10	CD8+ central memory T cells
0.0387045	BASELINE(p=0.02)	<=10	CD8+ central memory T cells
0.0153912	BASELINE(p=0.02)	>10	CD8+ central memory T cells
0.011317	C1(p=0.07)	>10	CD8+ central memory T cells
0.022065	C3(p=0.05)	>10	CD8+ central memory T cells
0.0206618	C4(p=0.22)	>10	CD8+ central memory T cells
0.0349571	C1(p=0.07)	>10	CD8+ central memory T cells
0.0358832	C3(p=0.05)	>10	CD8+ central memory T cells
0.0455911	C4(p=0.22)	>10	CD8+ central memory T cells
0.034792	BASELINE(p=0.02)	>10	CD8+ central memory T cells
0.0138826	BASELINE(p=0.02)	<=10	CD8+ central memory T cells
0.0250947	C1(p=0.07)	<=10	CD8+ central memory T cells
0.0239267	C3(p=0.05)	<=10	CD8+ central memory T cells
0.0125538	C4(p=0.22)	<=10	CD8+ central memory T cells
0.070655	BASELINE(p=0.02)	<=10	CD8+ central memory T cells
0.032421	C1(p=0.07)	<=10	CD8+ central memory T cells
0.0492667	C3(p=0.05)	<=10	CD8+ central memory T cells
0.0126851	C4(p=0.22)	<=10	CD8+ central memory T cells
0.0291992	BASELINE(p=0.02)	<=10	CD8+ central memory T cells
0.0429634	C4(p=0.22)	<=10	CD8+ central memory T cells
0.0186	C1(p=0.07)	<=10	CD8+ central memory T cells
0.0138597	C3(p=0.05)	<=10	CD8+ central memory T cells
0.0221461	BASELINE(p=0.02)	>10	CD8+ central memory T cells
0.0120343	C1(p=0.07)	>10	CD8+ central memory T cells
0.0126674	C3(p=0.05)	>10	CD8+ central memory T cells
0.0114611	C4(p=0.22)	>10	CD8+ central memory T cells
0.0141357	BASELINE(p=0.02)	>10	CD8+ central memory T cells
0.0231338	C1(p=0.07)	>10	CD8+ central memory T cells
0.0143508	C3(p=0.05)	>10	CD8+ central memory T cells
0.0457744	C4(p=0.22)	>10	CD8+ central memory T cells
0.0439949	BASELINE(p=0.02)	<=10	CD8+ central memory T cells
0.0751543	C3(p=0.05)	<=10	CD8+ central memory T cells
0.0740708	C4(p=0.22)	<=10	CD8+ central memory T cells
0.0180497	BASELINE(p=0.02)	>10	CD8+ central memory T cells
0.0166991	C1(p=0.07)	>10	CD8+ central memory T cells
0.0314275	C3(p=0.05)	>10	CD8+ central memory T cells
0.0239346	C4(p=0.22)	>10	CD8+ central memory T cells
0.0100698	C1(p=0.07)	>10	CD8+ central memory T cells
0.0252866	C3(p=0.05)	>10	CD8+ central memory T cells
0.0233433	C4(p=0.22)	>10	CD8+ central memory T cells
0.0202863	BASELINE(p=0.02)	>10	CD8+ central memory T cells
0.149838	BASELINE(p=0.02)	<=10	CD8+ central memory T cells
0.114931	C1(p=0.07)	<=10	CD8+ central memory T cells
0.125103	C3(p=0.05)	<=10	CD8+ central memory T cells
0.122089	C4(p=0.22)	<=10	CD8+ central memory T cells
0.0198625	C1(p=0.07)	>10	CD8+ central memory T cells
0.0178605	C3(p=0.05)	>10	CD8+ central memory T cells
0.00619795	C4(p=0.22)	>10	CD8+ central memory T cells
0.0103883	BASELINE(p=0.02)	>10	CD8+ central memory T cells
0.0204228	BASELINE(p=0.02)	>10	CD8+ central memory T cells
0.0277111	C1(p=0.07)	>10	CD8+ central memory T cells
0.0199144	C3(p=0.05)	>10	CD8+ central memory T cells
0.024095	C4(p=0.22)	>10	CD8+ central memory T cells
0.00714059	C1(p=0.07)	>10	CD8+ central memory T cells
0.00899296	C3(p=0.05)	>10	CD8+ central memory T cells
0.00474984	C4(p=0.22)	>10	CD8+ central memory T cells
0.0112024	BASELINE(p=0.02)	>10	CD8+ central memory T cells
0.0349932	BASELINE(p=0.02)	<=10	CD8+ central memory T cells
0.0268591	C1(p=0.07)	<=10	CD8+ central memory T cells
0.029733	C3(p=0.05)	<=10	CD8+ central memory T cells
0.0257796	C4(p=0.22)	<=10	CD8+ central memory T cells
0.0941576	BASELINE(p=0.02)	<=10	CD8+ central memory T cells
0.064492	C1(p=0.07)	<=10	CD8+ central memory T cells
0.0601437	C3(p=0.05)	<=10	CD8+ central memory T cells
0.060468	C4(p=0.22)	<=10	CD8+ central memory T cells
0.0435094	BASELINE(p=0.02)	<=10	CD8+ central memory T cells
0.0702132	C1(p=0.07)	<=10	CD8+ central memory T cells
0.0676616	C3(p=0.05)	<=10	CD8+ central memory T cells
0.0456365	C4(p=0.22)	<=10	CD8+ central memory T cells
0.0100547	BASELINE(p=0.02)	<=10	CD8+ central memory T cells
0.0109493	C1(p=0.07)	<=10	CD8+ central memory T cells
0.0102439	C3(p=0.05)	<=10	CD8+ central memory T cells
0.00744584	C4(p=0.22)	<=10	CD8+ central memory T cells
0.0195829	BASELINE(p=0.02)	>10	CD8+ central memory T cells
0.014437	C1(p=0.07)	>10	CD8+ central memory T cells
0.026629	C3(p=0.05)	>10	CD8+ central memory T cells
0.022358	C4(p=0.22)	>10	CD8+ central memory T cells
0.0256097	BASELINE(p=0.02)	>10	CD8+ central memory T cells
0.0230501	C1(p=0.07)	>10	CD8+ central memory T cells
0.0173859	C3(p=0.05)	>10	CD8+ central memory T cells
0.0215246	C4(p=0.22)	>10	CD8+ central memory T cells
0.0283219	BASELINE(p=0.02)	<=10	CD8+ central memory T cells
0.0310926	C1(p=0.07)	<=10	CD8+ central memory T cells
0.0401125	C3(p=0.05)	<=10	CD8+ central memory T cells
0.0357514	C4(p=0.22)	<=10	CD8+ central memory T cells
0.0180868	BASELINE(p=0.02)	<=10	CD8+ central memory T cells
0.0165264	C4(p=0.22)	<=10	CD8+ central memory T cells
0.0178491	C1(p=0.07)	<=10	CD8+ central memory T cells
0.00869384	C3(p=0.05)	<=10	CD8+ central memory T cells
0.0228151	BASELINE(p=0.02)	<=10	CD8+ central memory T cells
0.0310161	C1(p=0.07)	<=10	CD8+ central memory T cells
0.0608623	C4(p=0.22)	<=10	CD8+ central memory T cells
0.0517914	BASELINE(p=0.02)	<=10	CD8+ central memory T cells
0.0367545	C1(p=0.07)	<=10	CD8+ central memory T cells
0.0537414	C3(p=0.05)	<=10	CD8+ central memory T cells
0.0268999	C4(p=0.22)	<=10	CD8+ central memory T cells
0.0268601	BASELINE(p=0.02)	>10	CD8+ central memory T cells
0.0597967	C1(p=0.07)	>10	CD8+ central memory T cells
0.0354648	C4(p=0.22)	>10	CD8+ central memory T cells
0.0115346	C1(p=0.07)	>10	CD8+ central memory T cells
0.0173089	C3(p=0.05)	>10	CD8+ central memory T cells
0.0138923	C4(p=0.22)	>10	CD8+ central memory T cells
0.0362866	BASELINE(p=0.02)	>10	CD8+ central memory T cells

## Sheet: Figure 5C
% of baseline PD-L1 expression	TimePoint	BRAF
0.394232	C1	BRAFwt
0.449512	C3	BRAFwt
0.487713	C4	BRAFwt
1	Base	BRAFwt
0.522642	C1	BRAFwt
0.406818	C3	BRAFwt
0.302537	C4	BRAFwt
1	Base	BRAFwt
1	Base	BRAFwt
0.491985	C1	BRAFwt
0.37906	C3	BRAFwt
0.353891	C4	BRAFwt
1	Base	BRAFwt
0.443281	C1	BRAFwt
0.518524	C3	BRAFwt
0.577399	C4	BRAFwt
1	Base	BRAFwt
0.526258	C1	BRAFwt
0.57397	C3	BRAFwt
0.578961	C4	BRAFwt
1	Base	BRAFwt
0.841622	C1	BRAFwt
0.424591	C3	BRAFwt
0.810637	C4	BRAFwt
1	Base	BRAFwt
0.375611	C1	BRAFwt
0.362791	C3	BRAFwt
0.472717	C4	BRAFwt
0.612978	C1	BRAFwt
0.571402	C3	BRAFwt
0.572942	C4	BRAFwt
1	Base	BRAFwt
0.559219	C1	BRAFwt
0.824535	C3	BRAFwt
0.490269	C4	BRAFwt
1	Base	BRAFwt
1	Base	BRAFwt
0.715524	C1	BRAFwt
0.367571	C3	BRAFwt
0.464604	C4	BRAFwt
1	Base	BRAFwt
0.631243	C1	BRAFwt
0.952299	C3	BRAFwt
0.612227	C4	BRAFwt
1	Base	BRAFwt
0.403262	C1	BRAFwt
0.377563	C3	BRAFwt
0.390487	C4	BRAFwt
0.328128	C1	BRAFwt
0.300489	C3	BRAFwt
0.280527	C4	BRAFwt
1	Base	BRAFwt
1.04356	C1	BRAFm
0.580511	C3	BRAFm
0.594443	C4	BRAFm
1	Base	BRAFm
1	Base	BRAFm
1.32903	C1	BRAFm
0.440406	C3	BRAFm
0.401756	C4	BRAFm
1	Base	BRAFm
0.436681	C4	BRAFm
0.95375	C1	BRAFm
0.429274	C3	BRAFm
1	Base	BRAFm
0.412547	C3	BRAFm
0.392768	C4	BRAFm
0.644321	C1	BRAFm
0.464518	C3	BRAFm
0.555227	C4	BRAFm
1	Base	BRAFm
1	Base	BRAFm
0.658451	C1	BRAFm
1.20796	C3	BRAFm
0.417581	C4	BRAFm
1	Base	BRAFm
1.34818	C1	BRAFm
0.468627	C3	BRAFm
0.50201	C4	BRAFm
1	Base	BRAFm
0.955828	C1	BRAFm
0.600283	C3	BRAFm
0.674412	C4	BRAFm
1	Base	BRAFm
1.03195	C1	BRAFm
0.424286	C3	BRAFm
0.442203	C4	BRAFm
1	Base	BRAFm
1.31692	C1	BRAFm
0.79532	C3	BRAFm
1.37401	C4	BRAFm
1	Base	BRAFm
0.751686	C1	BRAFm
1.18361	C3	BRAFm
1.12456	C4	BRAFm
1	Base	BRAFm
0.909324	C1	BRAFm
0.333769	C3	BRAFm
0.783629	C4	BRAFm
1	Base	BRAFm
0.716955	C4	BRAFm
0.902684	C1	BRAFm
0.611473	C3	BRAFm
1	Base	BRAFm
1.32448	C1	BRAFm
0.843196	C4	BRAFm
1	Base	BRAFm
0.789204	C1	BRAFm
0.802422	C4	BRAFm
1	Base	BRAFm_Mean
0.997098	C1	BRAFm_Mean
0.611738	C3	BRAFm_Mean
0.67079	C4	BRAFm_Mean
1	Base	BRAFwt_Mean
0.526614	C1	BRAFwt_Mean
0.500702	C3	BRAFwt_Mean
0.491916	C4	BRAFwt_Mean

## Sheet: Sup. Fig. 1
ARM	VIATUMPCT	MELNECPCT	FIBROPCT
B	0	0	100
B	0	0	100
A	0	0.5	99.5
A	0	37.5	62.5
A	0	60.3	39.7
A	0	72	28
A	0	77	23
A	0	95	5
A	0	100	0
A	0	100	0
B	1	89	10
B	1	94	5
B	2	0	98
A	11	10	79
A	29	71	0
B	30.9	39.9	29.3
B	40	60	0
A	41	55	4
B	46	12	42
A	52	48	0
B	77	4	19
B	83.7	16.3	0
A	87	8.6	4.4
B	91	8	1
B	95.2	3.4	1.4
B	99	0	1

## Sheet: Sup. Fig. 4A
celltype	pvalue	FDR ajusted P	log2FoldChange	compare	treatment arm
CD4+ T Cell (Central Memory)	0.371136	0.8165	-0.0294341	C1 vs base(ref:base)	BRAFm
CD4+ T Cell (Naive)	0.364351	0.8165	0.0549092	C1 vs base(ref:base)	BRAFm
CD4+ T Cell (Effector Memory)	0.888932	0.897401	0.016903	C1 vs base(ref:base)	BRAFm
CD4+ T Cell (EMRA)	0.646629	0.839398	-0.0192457	C1 vs base(ref:base)	BRAFm
CD8+ T Cell (Effector Memory)	0.43967	0.839398	-0.064703	C1 vs base(ref:base)	BRAFm
CD8+ T Cell (Naive)	0.768518	0.889863	-0.0497732	C1 vs base(ref:base)	BRAFm
CD4- CD8- T Cell	0.317759	0.8165	0.197497	C1 vs base(ref:base)	BRAFm
NK Cell (CD56+ CD16-)	0.553508	0.839398	0.100268	C1 vs base(ref:base)	BRAFm
NKT Cell	0.56347	0.839398	-0.0483865	C1 vs base(ref:base)	BRAFm
NK Cell (CD56+ CD16+)	0.334873	0.8165	-0.146775	C1 vs base(ref:base)	BRAFm
gd T Cell	0.214846	0.787769	-0.16634	C1 vs base(ref:base)	BRAFm
CD8+ T Cell (Central Memory)	0.683947	0.839398	-0.0388276	C1 vs base(ref:base)	BRAFm
CD8+ T Cell (EMRA)	0.897401	0.897401	0.0184823	C1 vs base(ref:base)	BRAFm
CD4+ CD8+ T Cell	0.0704173	0.787769	-0.253037	C1 vs base(ref:base)	BRAFm
B Cell (Naive)	0.68678	0.839398	0.0468912	C1 vs base(ref:base)	BRAFm
B Cell (Transitional)	0.592002	0.839398	-0.161206	C1 vs base(ref:base)	BRAFm
T Cell_unassigned	0.196406	0.787769	-1.49581	C1 vs base(ref:base)	BRAFm
B Cell_unassigned	0.129353	0.787769	0.422355	C1 vs base(ref:base)	BRAFm
B Cell (Switched Memory)	0.588751	0.839398	-0.112218	C1 vs base(ref:base)	BRAFm
B Cell (Non-Switched Memory)	0.829636	0.897401	0.0249284	C1 vs base(ref:base)	BRAFm
B Cell (Plasmablast)	0.138285	0.787769	0.648505	C1 vs base(ref:base)	BRAFm
B Cell (CD27+)_unassigned	0.174715	0.787769	0.853702	C1 vs base(ref:base)	BRAFm
CD4+ T Cell (Central Memory)	0.613281	0.818596	-0.0423596	C3 vs C1(ref:C1)	BRAFm
CD4+ T Cell (Naive)	0.323824	0.75559	0.110561	C3 vs C1(ref:C1)	BRAFm
CD4+ T Cell (Effector Memory)	0.404335	0.771911	-0.0745587	C3 vs C1(ref:C1)	BRAFm
CD4+ T Cell (EMRA)	0.845134	0.893543	-0.0667042	C3 vs C1(ref:C1)	BRAFm
CD8+ T Cell (Effector Memory)	0.717672	0.886536	0.0457186	C3 vs C1(ref:C1)	BRAFm
CD8+ T Cell (Naive)	0.309574	0.75559	0.111299	C3 vs C1(ref:C1)	BRAFm
CD4- CD8- T Cell	0.0883082	0.648912	-0.245555	C3 vs C1(ref:C1)	BRAFm
NK Cell (CD56+ CD16-)	0.623692	0.818596	0.0883454	C3 vs C1(ref:C1)	BRAFm
NKT Cell	0.366162	0.76894	0.0914843	C3 vs C1(ref:C1)	BRAFm
NK Cell (CD56+ CD16+)	0.850994	0.893543	0.0604962	C3 vs C1(ref:C1)	BRAFm
gd T Cell	0.926118	0.926118	-0.0592867	C3 vs C1(ref:C1)	BRAFm
CD8+ T Cell (Central Memory)	0.129141	0.648912	0.0622715	C3 vs C1(ref:C1)	BRAFm
CD8+ T Cell (EMRA)	0.469782	0.818596	0.0254822	C3 vs C1(ref:C1)	BRAFm
CD4+ CD8+ T Cell	0.109148	0.648912	0.175868	C3 vs C1(ref:C1)	BRAFm
B Cell (Naive)	0.573066	0.818596	-0.0381077	C3 vs C1(ref:C1)	BRAFm
B Cell (Transitional)	0.587395	0.818596	-0.220884	C3 vs C1(ref:C1)	BRAFm
B Cell_unassigned	0.154503	0.648912	-0.446133	C3 vs C1(ref:C1)	BRAFm
B Cell (Switched Memory)	0.260925	0.75559	-0.210665	C3 vs C1(ref:C1)	BRAFm
B Cell (Non-Switched Memory)	0.138005	0.648912	-0.382478	C3 vs C1(ref:C1)	BRAFm
B Cell (Plasmablast)	0.83394	0.893543	0.0746006	C3 vs C1(ref:C1)	BRAFm
B Cell (CD27+)_unassigned	0.297171	0.75559	-0.434882	C3 vs C1(ref:C1)	BRAFm
CD4+ T Cell (Central Memory)	0.835012	0.922908	0.0150172	C4 vs C3(ref:C3)	BRAFm
CD4+ T Cell (Naive)	0.198226	0.766145	-0.128731	C4 vs C3(ref:C3)	BRAFm
CD4+ T Cell (Effector Memory)	0.386635	0.766145	0.0746232	C4 vs C3(ref:C3)	BRAFm
CD4+ T Cell (EMRA)	0.777645	0.907252	-0.117224	C4 vs C3(ref:C3)	BRAFm
CD8+ T Cell (Effector Memory)	0.492884	0.775642	0.103449	C4 vs C3(ref:C3)	BRAFm
CD8+ T Cell (Naive)	0.329354	0.766145	-0.124485	C4 vs C3(ref:C3)	BRAFm
CD4- CD8- T Cell	0.20165	0.766145	0.322472	C4 vs C3(ref:C3)	BRAFm
NK Cell (CD56+ CD16-)	0.560903	0.785264	-0.126149	C4 vs C3(ref:C3)	BRAFm
NKT Cell	0.300352	0.766145	-0.0579432	C4 vs C3(ref:C3)	BRAFm
NK Cell (CD56+ CD16+)	0.404087	0.766145	0.113041	C4 vs C3(ref:C3)	BRAFm
gd T Cell	0.517095	0.775642	0.272276	C4 vs C3(ref:C3)	BRAFm
CD8+ T Cell (Central Memory)	0.437797	0.766145	0.0695441	C4 vs C3(ref:C3)	BRAFm
CD8+ T Cell (EMRA)	0.316718	0.766145	0.141939	C4 vs C3(ref:C3)	BRAFm
CD4+ CD8+ T Cell	0.963423	0.969575	0.0231465	C4 vs C3(ref:C3)	BRAFm
B Cell (Naive)	0.273576	0.766145	-0.211735	C4 vs C3(ref:C3)	BRAFm
B Cell (Transitional)	0.280808	0.766145	0.371185	C4 vs C3(ref:C3)	BRAFm
B Cell_unassigned	0.418991	0.766145	-0.265253	C4 vs C3(ref:C3)	BRAFm
B Cell (Switched Memory)	0.969575	0.969575	-0.0285605	C4 vs C3(ref:C3)	BRAFm
B Cell (Non-Switched Memory)	0.769096	0.907252	-0.036376	C4 vs C3(ref:C3)	BRAFm
B Cell (Plasmablast)	0.0642959	0.766145	-0.806827	C4 vs C3(ref:C3)	BRAFm
B Cell (CD27+)_unassigned	0.654745	0.859352	-0.298533	C4 vs C3(ref:C3)	BRAFm
CD4+ T Cell (Central Memory)	0.0689674	0.505761	-0.162917	C1 vs base(ref:base)	BRAFwt
CD4+ T Cell (Naive)	9.54384e-05	0.00209965	-0.283131	C1 vs base(ref:base)	BRAFwt
CD4+ T Cell (Effector Memory)	0.350019	0.641702	-0.064984	C1 vs base(ref:base)	BRAFwt
CD4+ T Cell (EMRA)	0.664641	0.74665	-0.0744333	C1 vs base(ref:base)	BRAFwt
CD8+ T Cell (Effector Memory)	0.383379	0.648795	0.102091	C1 vs base(ref:base)	BRAFwt
CD8+ T Cell (Naive)	0.238506	0.641702	-0.142724	C1 vs base(ref:base)	BRAFwt
CD4- CD8- T Cell	0.559145	0.74665	0.145671	C1 vs base(ref:base)	BRAFwt
NK Cell (CD56+ CD16-)	0.11162	0.613908	0.30735	C1 vs base(ref:base)	BRAFwt
NKT Cell	0.96544	0.96544	0.00668585	C1 vs base(ref:base)	BRAFwt
NK Cell (CD56+ CD16+)	0.290908	0.641702	0.15281	C1 vs base(ref:base)	BRAFwt
gd T Cell	0.667349	0.74665	0.0589817	C1 vs base(ref:base)	BRAFwt
CD8+ T Cell (Central Memory)	0.678773	0.74665	0.0404016	C1 vs base(ref:base)	BRAFwt
CD8+ T Cell (EMRA)	0.348179	0.641702	0.09149	C1 vs base(ref:base)	BRAFwt
CD4+ CD8+ T Cell	0.196051	0.641702	-0.304787	C1 vs base(ref:base)	BRAFwt
B Cell (Naive)	0.964548	0.96544	0.00670996	C1 vs base(ref:base)	BRAFwt
B Cell (Transitional)	0.566419	0.74665	0.122398	C1 vs base(ref:base)	BRAFwt
T Cell_unassigned	0.313284	0.641702	1.10837	C1 vs base(ref:base)	BRAFwt
B Cell_unassigned	0.670797	0.74665	0.140162	C1 vs base(ref:base)	BRAFwt
B Cell (Switched Memory)	0.159153	0.641702	-0.291676	C1 vs base(ref:base)	BRAFwt
B Cell (Non-Switched Memory)	0.0217059	0.238765	-0.540606	C1 vs base(ref:base)	BRAFwt
B Cell (Plasmablast)	0.224398	0.641702	-0.448078	C1 vs base(ref:base)	BRAFwt
B Cell (CD27+)_unassigned	0.416756	0.654903	-0.343255	C1 vs base(ref:base)	BRAFwt
CD4+ T Cell (Central Memory)	0.0282275	0.207002	0.164067	C3 vs C1(ref:C1)	BRAFwt
CD4+ T Cell (Naive)	0.0202229	0.207002	0.225208	C3 vs C1(ref:C1)	BRAFwt
CD4+ T Cell (Effector Memory)	0.0190323	0.207002	0.208406	C3 vs C1(ref:C1)	BRAFwt
CD4+ T Cell (EMRA)	0.325049	0.691705	0.171207	C3 vs C1(ref:C1)	BRAFwt
CD8+ T Cell (Effector Memory)	0.331116	0.691705	-0.150649	C3 vs C1(ref:C1)	BRAFwt
CD8+ T Cell (Naive)	0.233425	0.691705	0.0998664	C3 vs C1(ref:C1)	BRAFwt
CD4- CD8- T Cell	0.14515	0.638661	-0.302829	C3 vs C1(ref:C1)	BRAFwt
NK Cell (CD56+ CD16-)	0.33649	0.691705	-0.159648	C3 vs C1(ref:C1)	BRAFwt
NKT Cell	0.534499	0.691705	-0.0912591	C3 vs C1(ref:C1)	BRAFwt
NK Cell (CD56+ CD16+)	0.49095	0.691705	-0.123608	C3 vs C1(ref:C1)	BRAFwt
gd T Cell	0.758898	0.927542	-0.0444306	C3 vs C1(ref:C1)	BRAFwt
CD8+ T Cell (Central Memory)	0.885255	0.940943	-0.00938018	C3 vs C1(ref:C1)	BRAFwt
CD8+ T Cell (EMRA)	0.468504	0.691705	-0.0921576	C3 vs C1(ref:C1)	BRAFwt
CD4+ CD8+ T Cell	0.140417	0.638661	0.247589	C3 vs C1(ref:C1)	BRAFwt
B Cell (Naive)	0.854328	0.940943	-0.0361201	C3 vs C1(ref:C1)	BRAFwt
B Cell (Transitional)	0.52339	0.691705	-0.198101	C3 vs C1(ref:C1)	BRAFwt
T Cell_unassigned	0.479039	0.691705	-0.684641	C3 vs C1(ref:C1)	BRAFwt
B Cell_unassigned	0.384189	0.691705	-0.252799	C3 vs C1(ref:C1)	BRAFwt
B Cell (Switched Memory)	0.399052	0.691705	0.218983	C3 vs C1(ref:C1)	BRAFwt
B Cell (Non-Switched Memory)	0.418408	0.691705	0.164882	C3 vs C1(ref:C1)	BRAFwt
B Cell (Plasmablast)	0.940943	0.940943	-0.0358095	C3 vs C1(ref:C1)	BRAFwt
B Cell (CD27+)_unassigned	0.929322	0.940943	-0.0408273	C3 vs C1(ref:C1)	BRAFwt
CD4+ T Cell (Central Memory)	0.799666	0.868064	-0.0204878	C4 vs C3(ref:C3)	BRAFwt
CD4+ T Cell (Naive)	0.58791	0.826578	-0.0580654	C4 vs C3(ref:C3)	BRAFwt
CD4+ T Cell (Effector Memory)	0.0487504	0.826578	-0.0944297	C4 vs C3(ref:C3)	BRAFwt
CD4+ T Cell (EMRA)	0.239993	0.826578	-0.166462	C4 vs C3(ref:C3)	BRAFwt
CD8+ T Cell (Effector Memory)	0.355739	0.826578	0.0795717	C4 vs C3(ref:C3)	BRAFwt
CD8+ T Cell (Naive)	0.416457	0.826578	-0.180836	C4 vs C3(ref:C3)	BRAFwt
CD4- CD8- T Cell	0.937775	0.937775	0.0153879	C4 vs C3(ref:C3)	BRAFwt
NK Cell (CD56+ CD16-)	0.669135	0.826578	-0.0634993	C4 vs C3(ref:C3)	BRAFwt
NKT Cell	0.826728	0.868064	-0.0517327	C4 vs C3(ref:C3)	BRAFwt
NK Cell (CD56+ CD16+)	0.572913	0.826578	-0.0884411	C4 vs C3(ref:C3)	BRAFwt
gd T Cell	0.432141	0.826578	0.152594	C4 vs C3(ref:C3)	BRAFwt
CD8+ T Cell (Central Memory)	0.494907	0.826578	-0.0778165	C4 vs C3(ref:C3)	BRAFwt
CD8+ T Cell (EMRA)	0.134043	0.826578	0.206475	C4 vs C3(ref:C3)	BRAFwt
CD4+ CD8+ T Cell	0.106164	0.826578	-0.197173	C4 vs C3(ref:C3)	BRAFwt
B Cell (Naive)	0.226562	0.826578	0.172756	C4 vs C3(ref:C3)	BRAFwt
B Cell (Transitional)	0.240417	0.826578	0.371811	C4 vs C3(ref:C3)	BRAFwt
B Cell_unassigned	0.646298	0.826578	0.220197	C4 vs C3(ref:C3)	BRAFwt
B Cell (Switched Memory)	0.736418	0.859154	-0.0805053	C4 vs C3(ref:C3)	BRAFwt
B Cell (Non-Switched Memory)	0.633954	0.826578	0.147097	C4 vs C3(ref:C3)	BRAFwt
B Cell (Plasmablast)	0.564917	0.826578	0.328133	C4 vs C3(ref:C3)	BRAFwt
B Cell (CD27+)_unassigned	0.643784	0.826578	0.163233	C4 vs C3(ref:C3)	BRAFwt

## Sheet: Sup. Fig. 4B
TimePoint	cell type	proportion
base	CD4+ T Cell (Naive)	0.055196
C1	CD4+ T Cell (Naive)	0.0394754
C3	CD4+ T Cell (Naive)	0.0564857
C4	CD4+ T Cell (Naive)	0.0572076
base	CD4+ T Cell (Naive)	0.0730613
C1	CD4+ T Cell (Naive)	0.031534
C3	CD4+ T Cell (Naive)	0.0455977
C4	CD4+ T Cell (Naive)	0.0385776
base	CD4+ T Cell (Naive)	0.0586559
C1	CD4+ T Cell (Naive)	0.0628273
C3	CD4+ T Cell (Naive)	0.0743788
C4	CD4+ T Cell (Naive)	0.0390492
base	CD4+ T Cell (Naive)	0.173993
C1	CD4+ T Cell (Naive)	0.105181
C3	CD4+ T Cell (Naive)	0.0834427
C4	CD4+ T Cell (Naive)	0.137247
base	CD4+ T Cell (Naive)	0.0239561
C1	CD4+ T Cell (Naive)	0.0167785
C3	CD4+ T Cell (Naive)	0.0236842
C4	CD4+ T Cell (Naive)	0.0460725
base	CD4+ T Cell (Naive)	0.119562
C1	CD4+ T Cell (Naive)	0.0823544
C3	CD4+ T Cell (Naive)	0.13852
C4	CD4+ T Cell (Naive)	0.0856819
base	CD4+ T Cell (Naive)	0.251878
C1	CD4+ T Cell (Naive)	0.185723
C3	CD4+ T Cell (Naive)	0.243837
C4	CD4+ T Cell (Naive)	0.160224
base	CD4+ T Cell (Naive)	0.100763
C1	CD4+ T Cell (Naive)	0.0719426
C3	CD4+ T Cell (Naive)	0.0985409
C4	CD4+ T Cell (Naive)	0.0478303
base	CD4+ T Cell (Naive)	0.0453042
C1	CD4+ T Cell (Naive)	0.0458088
C3	CD4+ T Cell (Naive)	0.0175341
C4	CD4+ T Cell (Naive)	0.0602285
base	CD4+ T Cell (Naive)	0.0247792
C1	CD4+ T Cell (Naive)	0.00774009
C3	CD4+ T Cell (Naive)	0.0222297
C4	CD4+ T Cell (Naive)	0.0193548
base	CD4+ T Cell (Naive)	0.0591519
C1	CD4+ T Cell (Naive)	0.0291061
C3	CD4+ T Cell (Naive)	0.0507119
C4	CD4+ T Cell (Naive)	0.0693489
base	CD4+ T Cell (Naive)	0.0273469
C1	CD4+ T Cell (Naive)	0.0154159
C3	CD4+ T Cell (Naive)	0.0620334
C4	CD4+ T Cell (Naive)	0.0368118
base	CD4+ T Cell (Naive)	0.0862433
C1	CD4+ T Cell (Naive)	0.0603244
C3	CD4+ T Cell (Naive)	0.0962581
C4	CD4+ T Cell (Naive)	0.0892994
base	CD4+ T Cell (Central Memory)	0.22201
C1	CD4+ T Cell (Central Memory)	0.136292
C3	CD4+ T Cell (Central Memory)	0.171698
C4	CD4+ T Cell (Central Memory)	0.194013
base	CD4+ T Cell (Central Memory)	0.13189
C1	CD4+ T Cell (Central Memory)	0.10618
C3	CD4+ T Cell (Central Memory)	0.0947948
C4	CD4+ T Cell (Central Memory)	0.120381
base	CD4+ T Cell (Central Memory)	0.142152
C1	CD4+ T Cell (Central Memory)	0.14914
C3	CD4+ T Cell (Central Memory)	0.192347
C4	CD4+ T Cell (Central Memory)	0.120515
base	CD4+ T Cell (Central Memory)	0.172974
C1	CD4+ T Cell (Central Memory)	0.154235
C3	CD4+ T Cell (Central Memory)	0.114551
C4	CD4+ T Cell (Central Memory)	0.194824
base	CD4+ T Cell (Central Memory)	0.154527
C1	CD4+ T Cell (Central Memory)	0.0947379
C3	CD4+ T Cell (Central Memory)	0.179199
C4	CD4+ T Cell (Central Memory)	0.254398
base	CD4+ T Cell (Central Memory)	0.132193
C1	CD4+ T Cell (Central Memory)	0.127525
C3	CD4+ T Cell (Central Memory)	0.165789
C4	CD4+ T Cell (Central Memory)	0.139308
base	CD4+ T Cell (Central Memory)	0.277274
C1	CD4+ T Cell (Central Memory)	0.0995911
C3	CD4+ T Cell (Central Memory)	0.104583
C4	CD4+ T Cell (Central Memory)	0.154814
base	CD4+ T Cell (Central Memory)	0.190683
C1	CD4+ T Cell (Central Memory)	0.127767
C3	CD4+ T Cell (Central Memory)	0.161435
C4	CD4+ T Cell (Central Memory)	0.118451
base	CD4+ T Cell (Central Memory)	0.169227
C1	CD4+ T Cell (Central Memory)	0.200139
C3	CD4+ T Cell (Central Memory)	0.15526
C4	CD4+ T Cell (Central Memory)	0.192972
base	CD4+ T Cell (Central Memory)	0.0960327
C1	CD4+ T Cell (Central Memory)	0.0341137
C3	CD4+ T Cell (Central Memory)	0.109717
C4	CD4+ T Cell (Central Memory)	0.124241
base	CD4+ T Cell (Central Memory)	0.209429
C1	CD4+ T Cell (Central Memory)	0.15935
C3	CD4+ T Cell (Central Memory)	0.262805
C4	CD4+ T Cell (Central Memory)	0.218805
base	CD4+ T Cell (Central Memory)	0.0352123
C1	CD4+ T Cell (Central Memory)	0.0836242
C3	CD4+ T Cell (Central Memory)	0.153979
C4	CD4+ T Cell (Central Memory)	0.0422757
base	CD4+ T Cell (Central Memory)	0.204416
C1	CD4+ T Cell (Central Memory)	0.207835
C3	CD4+ T Cell (Central Memory)	0.229115
C4	CD4+ T Cell (Central Memory)	0.189383
base	CD4+ T Cell (Effector Memory)	0.169977
C1	CD4+ T Cell (Effector Memory)	0.150596
C3	CD4+ T Cell (Effector Memory)	0.201668
C4	CD4+ T Cell (Effector Memory)	0.187204
base	CD4+ T Cell (Effector Memory)	0.117949
C1	CD4+ T Cell (Effector Memory)	0.0735049
C3	CD4+ T Cell (Effector Memory)	0.0832462
C4	CD4+ T Cell (Effector Memory)	0.105791
base	CD4+ T Cell (Effector Memory)	0.0801915
C1	CD4+ T Cell (Effector Memory)	0.0693373
C3	CD4+ T Cell (Effector Memory)	0.0972969
C4	CD4+ T Cell (Effector Memory)	0.0477686
base	CD4+ T Cell (Effector Memory)	0.101628
C1	CD4+ T Cell (Effector Memory)	0.113022
C3	CD4+ T Cell (Effector Memory)	0.155678
C4	CD4+ T Cell (Effector Memory)	0.144341
base	CD4+ T Cell (Effector Memory)	0.123436
C1	CD4+ T Cell (Effector Memory)	0.11484
C3	CD4+ T Cell (Effector Memory)	0.103811
C4	CD4+ T Cell (Effector Memory)	0.109284
base	CD4+ T Cell (Effector Memory)	0.0773581
C1	CD4+ T Cell (Effector Memory)	0.108027
C3	CD4+ T Cell (Effector Memory)	0.162307
C4	CD4+ T Cell (Effector Memory)	0.103692
base	CD4+ T Cell (Effector Memory)	0.0500555
C1	CD4+ T Cell (Effector Memory)	0.0589009
C3	CD4+ T Cell (Effector Memory)	0.0788168
C4	CD4+ T Cell (Effector Memory)	0.0803729
base	CD4+ T Cell (Effector Memory)	0.108021
C1	CD4+ T Cell (Effector Memory)	0.104951
C3	CD4+ T Cell (Effector Memory)	0.110681
C4	CD4+ T Cell (Effector Memory)	0.0894615
base	CD4+ T Cell (Effector Memory)	0.0910749
C1	CD4+ T Cell (Effector Memory)	0.0944893
C3	CD4+ T Cell (Effector Memory)	0.0878042
C4	CD4+ T Cell (Effector Memory)	0.0872752
base	CD4+ T Cell (Effector Memory)	0.106946
C1	CD4+ T Cell (Effector Memory)	0.0414716
C3	CD4+ T Cell (Effector Memory)	0.173543
C4	CD4+ T Cell (Effector Memory)	0.164848
base	CD4+ T Cell (Effector Memory)	0.1446
C1	CD4+ T Cell (Effector Memory)	0.205891
C3	CD4+ T Cell (Effector Memory)	0.167696
C4	CD4+ T Cell (Effector Memory)	0.170603
base	CD4+ T Cell (Effector Memory)	0.0890321
C1	CD4+ T Cell (Effector Memory)	0.0844968
C3	CD4+ T Cell (Effector Memory)	0.165454
C4	CD4+ T Cell (Effector Memory)	0.111492
base	CD4+ T Cell (Effector Memory)	0.128198
C1	CD4+ T Cell (Effector Memory)	0.072386
C3	CD4+ T Cell (Effector Memory)	0.123578
C4	CD4+ T Cell (Effector Memory)	0.100833

## Sheet: Sup. Figs. 5, 6, and 7
ARM	cd11_bsl	nkg7_bsl	bim_bsl	pathrespg	cd11_c3_chg	nkg7_c3_chg	bim_c3_chg
B	7.31	16.9	6.19	>10% viable tumor	6.49	-5.7	-2.8
B	9.66	5.17	2.52	>10% viable tumor	4.04	0.56	-0.58
A	8.6	2.07	0.32	<=10% viable tumor	1.9	-0.92	-0.13
B	21.8	6.21	2.09	>10% viable tumor	0.3	2.94	0
A	10.8	16.5	5.83	>10% viable tumor	2.8	10.9	2.77
B	17.3	5.47	1.1	<=10% viable tumor	-1.7	-0.53	0.6
A	14.6	10.1	3.93	<=10% viable tumor	1.7	-4.25	-2.98
A	10.9	11	3.32	<=10% viable tumor	1.5	-1.48	0.55
A	12.8	6.78	3.89	>10% viable tumor	-0.4	0.15	-1.08
B	18.3	11.3	4.34	>10% viable tumor	-0.1	0.5	0.33
B	18.9	1.83	1.7	<=10% viable tumor	-2.7	2.13	2.67
A	20.8	8.78	3.36	>10% viable tumor	3	9.22	9.44
B	16.6	8.57	5.05	>10% viable tumor	-2.7	0.49	-0.7
B	7.3	23.5	10.5	>10% viable tumor	-1.65	16.3	3
B	16.8	6.92	3.18	<=10% viable tumor	4.2	4.48	6.65
B	19.4	13.1	4.45	>10% viable tumor	10.7	-6.4	-2.62
B	11.8	17.4	3.26	<=10% viable tumor	9.7	0.2	1.07
A	13	6.08	2.11	<=10% viable tumor	-6.36	4.92	3.43
A	5.27	10.1	3.29	<=10% viable tumor	4.73	20.8	6.15
A	11.1	10.3	5.32	<=10% viable tumor	1.4	-7.89	-4.82
A	18.6	4.9	1.7	<=10% viable tumor	-4.4	-1.05	-1.1
A	7.66	6.45	0.85	>10% viable tumor	0.35	13.55	7.61
B	13.6	6.8	0.12	>10% viable tumor	5.4	5.3	0.61
A	11.5	30.2	15	<=10% viable tumor
A	12.8	28.8	7.89	<=10% viable tumor	0.9	-4.9	-6.61
A	16	22.4	6.08	<=10% viable tumor	-10.56	-9.1	-4.29
B	6.11	35	12.3	<=10% viable tumor	9.99	-21.6	-9.24
